# Supplementary material for: Cis-regulatory elements and transcription factors related to auxin signaling in the streptophyte algae Klebsormidium nitens
Source: Sci Rep. 2023 Jun 15;13:9635. doi: 10.1038/s41598-023-36500-x (PMC10272232; doi:10.1038/s41598-023-36500-x)
Supplement: Supplementary file 2 — Supplementary Information 1. [file 41598_2023_36500_MOESM2_ESM.xlsx]

## Sheet: CAGE_upregulated_01_minusCHX
Supplementary Data 1. The list of IAA-upregulated CTSS clusters in absence of CHX. The significantly upregulated CTSS clusters and its downstream gene in the 100 µM IAA-treated cells with 0 mg/mL CHX. (P < 0.05) The genes with brackets show that the dominant start sites of the clusters are positioned after its predicted start codon.
CTSS Cluster (scaffold_start_end_strand)	CPM				+IAA/-IAA (-CHX)			+IAA/-IAA (+CHX)			Downstream Gene	Gene Annotation
	-IAA -CHX	+IAA -CHX	-IAA +CHX	-IAA +CHX	A-value	M-value	P-value	A-value	M-value	P-value
kfl00002_219122_219199_+	18.7592	67.4889	30.2637	26.7258	5.15305	1.84705	0.0153054	4.82984	-0.179357	0.899515	(kfl00002_0370_v1.1)	rbcS; ribulose-bisphosphate carboxylase small chain
kfl00002_341636_341775_-	0	25.3084	74.9388	92.6495	-	-	0.00724341	6.38068	0.30607	0.580776	kfl00002_0580_v1.1	hypothetical protein
kfl00002_95321_95394_+	2.67989	28.1204	11.529	55.2333	3.11786	3.39137	0.0215665	4.65733	2.26027	0.0014361	(kfl00002_g17_v1.1)	No annotation
kfl00003_267363_267367_-	2.67989	28.1204	4.32339	3.56344	3.11786	3.39137	0.0215665	1.97272	-0.278892	1	(kfl00003_0390_v1.1)	hypothetical protein
kfl00004_230432_230557_+	8.03966	47.8047	37.4694	35.6344	4.29311	2.57194	0.0100337	5.19142	-0.0724415	1	(kfl00004_0270_v1.1)	Glutamine synthetase
kfl00004_32751_32798_-	2.67989	25.3084	10.0879	5.34516	3.04186	3.23937	0.0348666	2.87639	-0.916322	0.54333	kfl00004_0040_v1.1	hypothetical protein
kfl00006_39922_40147_+	61.6374	157.474	8.64678	73.0505	6.62235	1.35324	0.0143995	4.65149	3.07866	1.44e-05	(kfl00006_0090_v1.1)	hypothetical protein
kfl00011_323369_323506_+	18.7592	70.301	25.9403	32.071	5.1825	1.90595	0.0117239	4.85016	0.30607	0.70459	kfl00011_0330_v1.1	phospholipase D
kfl00013_372797_373008_+	34.8385	87.1732	53.3218	67.7054	5.78421	1.3232	0.0475441	5.90893	0.344544	0.560481	kfl00013_0550_v1.1	hypothetical protein
kfl00014_130211_130833_+	99.1558	306.512	64.8509	188.862	7.44571	1.62818	0.00113761	6.79012	1.54214	0.00182737	kfl00014_0210_v1.1	hypothetical protein
kfl00014_80912_81090_+	45.5581	112.482	33.146	42.7613	6.16159	1.30391	0.0361572	5.2345	0.367471	0.607792	kfl00014_0140_v1.1	glutamate decarboxylase
kfl00015_289861_290034_+	5.35977	33.7445	27.3815	16.0355	3.74938	2.65441	0.0270427	4.38916	-0.771932	0.352653	kfl00015_0390_v1.1	bZIP transcription factor
kfl00019_293193_293419_-	2.67989	25.3084	10.0879	14.2538	3.04186	3.23937	0.0348666	3.58391	0.498715	0.653224	(kfl00019_0470_v1.1)	adapitin protein
kfl00020_356935_357097_+	37.5184	95.6093	36.0283	10.6903	5.9043	1.34955	0.0384107	4.29465	-1.75282	0.0261053	kfl00020_0620_v1.1	hypothetical protein
kfl00021_107761_107880_+	18.7592	59.0528	11.529	10.6903	5.05673	1.65441	0.0444891	3.47272	-0.108967	1	kfl00021_0150_v1.1	hypothetical protein
kfl00021_278955_279051_-	0	25.3084	5.76452	17.8172	-	-	0.00724341	3.3412	1.628	0.0923262	(kfl00021_0430_v1.1)	Voltage-gated shaker-like K+ channel
kfl00022_265075_265186_-	8.03966	44.9926	36.0283	30.2893	4.24938	2.48448	0.0144854	5.0459	-0.250323	0.73431	kfl00022_0350_v1.1	hypothetical protein
kfl00026_51669_51814_+	26.7989	92.7973	25.9403	64.1419	5.64006	1.79191	0.00876482	5.35016	1.30607	0.0311037	kfl00026_0070_v1.1	sucrose phosphorylase
kfl00027_179292_179301_-	0	16.8722	20.1758	17.8172	-	-	0.0409646	4.24488	-0.179357	0.867725	(kfl00027_0300_v1.1)	hypothetical protein
kfl00027_243906_243997_+	8.03966	42.1806	14.4113	21.3806	4.20282	2.39137	0.0209521	4.13368	0.569105	0.596165	kfl00027_0380_v1.1	hypothetical protein
kfl00036_47424_47623_-	34.8385	109.67	17.2936	23.1624	5.94982	1.65441	0.0101384	4.32294	0.421547	0.745626	kfl00036_0060_v1.1	hypothetical protein
kfl00036_77266_77336_-	8.03966	39.3685	1.44113	14.2538	4.15305	2.29184	0.0303481	2.18024	3.30607	0.0348666	Not found	-
kfl00036_78410_78829_-	399.303	1006.71	151.319	616.475	9.30839	1.33409	0.002404	8.25467	2.02645	8.08e-06	Not found	-
kfl00038_226116_226311_+	0	28.1204	11.529	7.12688	-	-	0.00417417	3.18024	-0.69393	0.797614	(kfl00038_0310_v1.1)	hypothetical protein
kfl00039_24483_24544_-	2.67989	28.1204	4.32339	7.12688	3.11786	3.39137	0.0215665	2.47272	0.721108	1	kfl00039_0040_v1.1	Sec23 protein transport family protein
kfl00043_222391_222488_-	8.03966	39.3685	7.20565	17.8172	4.15305	2.29184	0.0303481	3.50216	1.30607	0.17087	kfl00043_0290_v1.1	hypothetical protein
kfl00048_216094_216173_+	37.5184	98.4214	53.3218	55.2333	5.92521	1.39137	0.0319423	5.76206	0.0508131	1	kfl00048_0410_v1.1	hypothetical protein
kfl00050_191051_191260_+	0	19.6843	33.146	12.472	-	-	0.0226768	4.34569	-1.41014	0.0717909	kfl00050_0380_v1.1	hypothetical protein
kfl00065_129884_130034_-	5.35977	30.9324	0	19.5989	3.68661	2.52888	0.041032	-	-	0.00143701	kfl00065_0210_v1.1	sucrose synthase
kfl00066_73271_73390_-	34.8385	89.9852	24.4992	57.0151	5.80711	1.369	0.0392385	5.22397	1.21861	0.0535035	kfl00066_0110_v1.1	cystathionine beta-synthase (CBS) family protein
kfl00080_128942_129108_-	16.0793	53.4287	33.146	40.9796	4.87334	1.73241	0.0451175	5.2038	0.30607	0.676805	kfl00080_0190_v1.1	hypothetical protein
kfl00080_165640_165909_+	16.0793	56.2408	270.933	434.74	4.91034	1.80641	0.0339102	8.4229	0.682219	0.121363	kfl00080_0260_v1.1	expansin
kfl00082_126823_126954_-	2.67989	25.3084	21.617	32.071	3.04186	3.23937	0.0348666	4.71864	0.569105	0.418661	kfl00082_0160_v1.1	hypothetical protein
kfl00096_15448_15546_+	5.35977	39.3685	11.529	17.8172	3.86057	2.8768	0.0118324	3.8412	0.627998	0.546614	kfl00096_0040_v1.1	hypothetical protein
kfl00101_51863_52018_+	0	25.3084	21.617	16.0355	-	-	0.00724341	4.21864	-0.430895	0.616742	(kfl00101_0070_v1.1)	ClpC
kfl00107_41817_41884_+	0	19.6843	20.1758	33.8527	-	-	0.0226768	4.70788	0.746643	0.279245	kfl00107_0070_v1.1	hypothetical protein
kfl00115_18874_19059_-	0	30.9324	12.9702	23.1624	-	-	0.00243493	4.11542	0.836585	0.37526	(kfl00115_0030_v1.1)	hypothetical protein
kfl00117_4506_4578_+	0	16.8722	23.0581	7.12688	-	-	0.0409646	3.68024	-1.69393	0.083932	kfl00117_0040_v1.1	hypothetical protein
kfl00121_128083_128201_+	18.7592	61.8649	53.3218	51.6699	5.09029	1.72152	0.0340884	5.71395	-0.0454022	1	kfl00121_0160_v1.1	Phosphoglycerate mutase
kfl00123_102652_102667_-	10.7195	42.1806	18.7347	16.0355	4.41034	1.97634	0.0452022	4.11542	-0.224445	0.860057	kfl00123_0110_v1.1	Transmembrane amino acid transporter family protein
kfl00128_103978_104096_+	8.03966	39.3685	59.0864	51.6699	4.15305	2.29184	0.0303481	5.788	-0.193501	0.756122	kfl00128_0200_v1.1	hypothetical protein
kfl00128_140347_140551_+	21.4391	64.6769	57.6452	83.7409	5.21868	1.59301	0.043693	6.11849	0.538731	0.335985	kfl00128_0260_v1.1	hypothetical protein
kfl00147_48720_48750_+	2.67989	59.0528	2.88226	10.6903	3.65305	4.46176	0.000164371	2.47272	1.89103	0.217138	kfl00147_0060_v1.1	Lateral organ boundaries (LOB) domain-containing protein
kfl00148_170790_170887_-	8.03966	39.3685	10.0879	10.6903	4.15305	2.29184	0.0303481	3.37639	0.0836777	1	kfl00148_0280_v1.1	hypothetical protein
kfl00153_169085_169264_-	0	16.8722	20.1758	65.9237	-	-	0.0409646	5.18864	1.70817	0.00530838	kfl00153_0220_v1.1	kelch repeat superfamily protein
kfl00154_40472_41146_-	5.35977	36.5565	54.763	35.6344	3.80711	2.76988	0.0178622	5.46516	-0.619929	0.312654	(kfl00154_0060_v1.1)	hypothetical protein
kfl00157_131265_131302_+	0	28.1204	2.88226	8.9086	-	-	0.00417417	2.3412	1.628	0.483528	kfl00157_0190_v1.1	hypothetical protein
kfl00159_115579_115618_-	5.35977	30.9324	10.0879	10.6903	3.68661	2.52888	0.041032	3.37639	0.0836777	1	kfl00159_0110_v1.1	vesicle-associated membrane protein
kfl00200_86340_86485_-	5.35977	30.9324	11.529	5.34516	3.68661	2.52888	0.041032	2.97272	-1.10897	0.388527	kfl00200_0110_v1.1	Peptidyl-tRNA hydrolase II (PTH2) family protein
kfl00206_74891_75252_+	120.595	281.204	28.8226	224.497	7.52475	1.22145	0.014499	6.32984	2.96142	3.22e-08	kfl00206_0130_v1.1	hypothetical protein
kfl00228_38630_38794_-	16.0793	56.2408	15.8524	23.1624	4.91034	1.80641	0.0339102	4.26017	0.547078	0.616742	kfl00228_0050_v1.1	pullulanase
kfl00228_70911_71614_-	254.589	494.919	206.082	495.318	8.47154	0.95902	0.037263	8.31964	1.26514	0.00423611	kfl00228_0110_v1.1	alpha-amylase
kfl00234_64359_64703_+	158.113	472.423	30.2637	144.319	8.09437	1.57912	0.000783869	6.04632	2.2536	3.23e-05	kfl00234_0070_v1.1	hypothetical protein
kfl00234_65375_65549_+	8.03966	56.2408	2.88226	19.5989	4.41034	2.80641	0.00338513	2.90995	2.7655	0.0270427	(kfl00234_0070_v1.1)	hypothetical protein
kfl00255_28028_28307_-	69.6771	298.076	70.6154	302.893	7.17107	2.09693	5.92e-05	7.19229	2.10075	1.59e-05	kfl00255_0070_v1.1	hypothetical protein
kfl00264_15983_16037_+	2.67989	25.3084	10.0879	7.12688	3.04186	3.23937	0.0348666	3.08391	-0.501285	0.775535	kfl00264_0040_v1.1	hypothetical protein
kfl00264_31956_32160_-	48.238	115.294	43.2339	48.1065	6.22063	1.25707	0.0415351	5.51113	0.154067	0.857088	kfl00264_0070_v1.1	hypothetical protein
kfl00276_89939_90031_-	2.67989	28.1204	23.0581	28.5075	3.11786	3.39137	0.0215665	4.68024	0.30607	0.68049	kfl00276_0145_v1.1	No annotation
kfl00286_17066_17215_-	2.67989	33.7445	11.529	16.0355	3.24938	3.65441	0.00839028	3.7652	0.475995	0.677528	(kfl00286_0040_v1.1)	chlorophyll a b-binding family protein
kfl00297_17074_17185_+	5.35977	30.9324	10.0879	12.472	3.68661	2.52888	0.041032	3.48759	0.30607	0.815053	kfl00297_0050_v1.1	Vacuolar protein sorting-associated protein
kfl00305_70916_71088_+	61.6374	171.534	134.025	304.674	6.68404	1.47662	0.00718394	7.65874	1.18476	0.00936209	kfl00305_0080_v1.1	hypothetical protein
kfl00322_33365_33615_+	18.7592	64.6769	87.909	208.461	5.12235	1.78565	0.0261053	7.08079	1.2457	0.00842623	kfl00322_0070_v1.1	Protein kinase-like superfamily protein
kfl00322_48797_49127_+	88.4363	188.407	57.6452	165.7	7.01214	1.09114	0.0358234	6.61078	1.5233	0.00269428	kfl00322_0100_v1.1	hypothetical protein
kfl00333_93092_93185_-	18.7592	70.301	4.32339	8.9086	5.1825	1.90595	0.0117239	2.63368	1.04304	0.746295	kfl00333_0170_v1.1	hypothetical protein
kfl00350_75122_75219_-	16.0793	59.0528	12.9702	30.2893	4.94553	1.8768	0.0254753	4.30893	1.22361	0.117164	kfl00350_0130_v1.1	hypothetical protein
kfl00352_58896_59091_+	8.03966	70.301	18.7347	49.8882	4.5713	3.12834	0.000419448	4.93413	1.41299	0.0268319	kfl00352_0110_v1.1	GRAM domain containing protein
kfl00393_10769_11400_+	351.065	658.017	680.214	775.048	8.90879	0.906386	0.0420317	9.50399	0.188299	0.655939	kfl00393_0020_v1.1	hypothetical protein
kfl00399_84430_84505_+	21.4391	75.9251	59.0864	65.9237	5.33434	1.82433	0.0124954	5.96374	0.157971	0.832732	kfl00399_0140_v1.1	hypothetical protein
kfl00400_39274_39476_-	0	33.7445	12.9702	71.2688	-	-	0.00143701	4.92616	2.45807	0.000258125	kfl00400_0060_v1.1	hypothetical protein
kfl00405_26299_26499_-	10.7195	56.2408	7.20565	14.2538	4.61786	2.39137	0.00845893	3.3412	0.984142	0.323452	kfl00405_0080_v1.1	hypothetical protein
kfl00450_31662_31853_+	13.3994	61.8649	31.7049	30.2893	4.84757	2.20695	0.00973269	4.95368	-0.0658987	1	kfl00450_0070_v1.1	hypothetical protein
kfl00471_45382_45560_+	5.35977	33.7445	15.8524	12.472	3.74938	2.65441	0.0270427	3.81363	-0.346007	0.841171	kfl00471_0070_v1.1	peptidase M20/M25/M40 family protein
kfl00512_35235_35345_-	8.03966	42.1806	25.9403	39.1979	4.20282	2.39137	0.0209521	4.99491	0.595577	0.410356	kfl00512_0080_v1.1	HD domain containing protein
kfl00549_29769_30045_+	5.35977	47.8047	50.4396	33.8527	4.00063	3.15691	0.00351516	5.36884	-0.575285	0.338791	kfl00549_0030_v1.1	hypothetical protein
kfl00589_30595_30724_-	10.7195	42.1806	34.5871	33.8527	4.41034	1.97634	0.0452022	5.09668	-0.0309649	1	kfl00589_0040_v1.1	Serine carboxypeptidase
kfl00643_27097_27257_+	5.35977	30.9324	14.4113	23.1624	3.68661	2.52888	0.041032	4.19142	0.684582	0.491849	kfl00643_0070_v1.1	hypothetical protein
kfl00664_26877_27130_+	117.915	289.64	43.2339	108.685	7.52986	1.29651	0.00945004	6.09905	1.32992	0.0149568	kfl00664_0040_v1.1	hypothetical protein
kfl00706_23537_23943_-	2.67989	25.3084	46.1162	40.9796	3.04186	3.23937	0.0348666	5.44202	-0.170368	0.853182	(kfl00706_0060_v1.1	DnaJ protein
kfl00729_362_411_+	13.3994	47.8047	5.76452	7.12688	4.66159	1.83498	0.045436	2.68024	0.30607	1	kfl00729_0010_v1.1	NAD(P)-binding Rossmann-fold superfamily protein
kfl00768_257_359_+	26.7989	73.113	7.20565	5.34516	5.46808	1.44796	0.041904	2.63368	-0.430895	0.746295	kfl00768_0010_v1.1	hypothetical protein
kfl00804_31398_31518_-	42.8782	112.482	34.5871	30.2893	6.11786	1.39137	0.0262297	5.01645	-0.19143	0.817963	kfl00804_0040_v1.1	No annotation
kfl00817_28305_28505_-	0	16.8722	28.8226	32.071	-	-	0.0409646	4.92616	0.154067	0.903284	(kfl00817_0040_v1.1)	hypothetical protein
kfl00832_17650_17800_+	10.7195	42.1806	14.4113	14.2538	4.41034	1.97634	0.0452022	3.8412	-0.015858	1	kfl00832_0040_v1.1	hypothetical protein
kfl00891_15084_15252_+	34.8385	101.233	82.1444	71.2688	5.89208	1.53893	0.0181211	6.25765	-0.204892	0.76632	kfl00891_0040_v1.1	Acetohydroxyacid synthase
kfl00913_1637_1842_+	32.1586	89.9852	47.5573	35.6344	5.74938	1.48448	0.02678	5.3634	-0.416396	0.498095	kfl00913_0010_v1.1	hypothetical protein
kfl01102_339_745_+	32.1586	98.4214	200.317	183.517	5.81402	1.61376	0.0145837	7.58296	-0.12637	0.81027	kfl01102_0010_v1.1	hypothetical protein
kfl01117_6206_6410_-	26.7989	73.113	138.349	97.9946	5.46808	1.44796	0.041904	6.8634	-0.497533	0.318636	kfl01117_0010_v1.1	hypothetical protein
kfl01511_4882_4991_-	2.67989	28.1204	7.20565	1.78172	3.11786	3.39137	0.0215665	1.8412	-2.01586	0.245788	kfl01511_0010_v1.1	Ferredoxin

## Sheet: CAGE_upregulated_02_plusCHX
Supplementary Data 2. The list of IAA-upregulated CTSS clusters in presence of CHX. The significantly upregulated CTSS clusters and its downstream gene in the 100 µM IAA-treated cells with 10 mg/L CHX. (P < 0.05) The genes with brackets show that the dominant start sites of the clusters are positioned after its predicted start codon.
CTSS Cluster (scaffold_start_end_strand)	CPM				+IAA/-IAA (-CHX)			+IAA/-IAA (+CHX)			Downstream Gene	Gene Annotation
	-IAA -CHX	+IAA -CHX	-IAA +CHX	-IAA +CHX	A-value	M-value	P-value	A-value	M-value	P-value
kfl00001_124312_124484_+	0	0	5.76452	28.5075	-	-	1	3.68024	2.30607	0.0100337	(kfl00001_0200_v1.1)	polyketide cyclase/dehydrase and lipid transport superfamily protein
kfl00002_95321_95394_+	2.67989	28.1204	11.529	55.2333	3.11786	3.39137	0.0215665	4.65733	2.26027	0.0014361	(kfl00002_g17_v1.1)	No annotation
kfl00003_491929_492114_+	72.3569	101.233	31.7049	73.0505	6.4193	0.484482	0.402789	5.58873	1.20419	0.0459313	kfl00003_0720_v1.1	S-adenosyl-L-methionine(SAM) dependent methyltransferases
kfl00004_295909_296050_-	24.119	39.3685	11.529	37.4161	4.94553	0.706874	0.491849	4.37639	1.69839	0.0261053	kfl00004_0370_v1.1	Ketosphinganine Reductase
kfl00004_296314_296563_+	160.793	168.722	24.4992	112.248	7.36378	0.0694445	0.96072	5.71261	2.19589	0.000146896	Not found	-
kfl00006_39922_40147_+	61.6374	157.474	8.64678	73.0505	6.62235	1.35324	0.0143995	4.65149	3.07866	1.44e-05	(kfl00006_0090_v1.1)	hypothetical protein
kfl00009_187656_187853_+	16.0793	44.9926	10.0879	69.4871	4.74938	1.48448	0.10544	4.72661	2.78412	6.4e-05	Not found	-
kfl00009_231569_231775_+	26.7989	28.1204	5.76452	24.9441	4.77882	0.0694445	1	3.58391	2.11343	0.0209521	kfl00009_0350_v1.1	hypothetical protein
kfl00009_248716_248811_-	0	0	5.76452	21.3806	-	-	1	3.47272	1.89103	0.0439913	kfl00009_0380_v1.1	hypothetical protein
kfl00009_385545_385713_+	26.7989	28.1204	8.64678	28.5075	4.77882	0.0694445	1	3.97272	1.72111	0.0333763	kfl00009_0600_v1.1	hypothetical protein
kfl00011_10398_11112_+	26.7989	42.1806	24.4992	58.7968	5.0713	0.654407	0.515477	5.24616	1.263	0.044879	(kfl00011_0020_v1.1)	Glucose dehydrogenase/choline dehydrogenase/mandelonitrile lyase (GMC oxidoreductase family)
kfl00014_130211_130833_+	99.1558	306.512	64.8509	188.862	7.44571	1.62818	0.00113761	6.79012	1.54214	0.00182737	kfl00014_0210_v1.1	hypothetical protein
kfl00014_131400_131505_+	10.7195	16.8722	12.9702	37.4161	3.74938	0.654407	0.775535	4.46136	1.52846	0.043693	(kfl00014_0210_v1.1)	hypothetical protein
kfl00014_131992_132302_+	21.4391	44.9926	7.20565	48.1065	4.95689	1.06944	0.238912	4.21864	2.73903	0.000342416	(kfl00014_0210_v1.1)	hypothetical protein
kfl00018_150661_150971_+	80.3966	154.662	20.1758	74.8323	6.80102	0.943914	0.0827307	5.28007	1.89103	0.00195502	kfl00018_0280_v1.1	hypothetical protein
kfl00018_323019_323442_+	321.586	416.182	158.524	313.583	8.51507	0.372007	0.412569	7.80063	0.984142	0.0314363	kfl00018_0530_v1.1	hypothetical protein
kfl00018_324037_324132_+	26.7989	28.1204	1.44113	14.2538	4.77882	0.0694445	1	2.18024	3.30607	0.0348666	(kfl00018_0530_v1.1)	hypothetical protein
kfl00019_105791_105844_-	16.0793	28.1204	10.0879	32.071	4.41034	0.80641	0.516292	4.16888	1.66864	0.0339102	(kfl00019_0180_v1.1)	hypothetical protein
kfl00019_107516_107988_-	485.06	466.798	148.436	459.684	8.89434	-0.055362	0.909443	8.0291	1.6308	0.000317024	kfl00019_0180_v1.1	hypothetical protein
kfl00020_41737_42039_+	109.875	101.233	46.1162	99.7764	6.72063	-0.118183	0.886885	6.08391	1.11343	0.0341653	kfl00020_0080_v1.1	hypothetical protein
kfl00023_316346_316462_+	29.4788	53.4287	2.88226	26.7258	5.31057	0.85794	0.312304	3.13368	3.21296	0.00524731	kfl00023_0420_v1.1	hypothetical protein
kfl00023_327585_327871_-	112.555	106.857	12.9702	39.1979	6.77702	-0.0749454	0.945019	4.49491	1.59558	0.0340354	kfl00023_0440_v1.1	hypothetical protein
kfl00024_172625_172673_+	2.67989	2.81204	5.76452	21.3806	1.45689	0.0694445	1	3.47272	1.89103	0.0439913	kfl00024_0270_v1.1	26S Proteasom Rpn13
kfl00026_51669_51814_+	26.7989	92.7973	25.9403	64.1419	5.64006	1.79191	0.00876482	5.35016	1.30607	0.0311037	kfl00026_0070_v1.1	sucrose phosphorylase
kfl00027_121093_121222_+	8.03966	22.4963	11.529	33.8527	3.74938	1.48448	0.274268	4.3042	1.554	0.0444891	kfl00027_0210_v1.1	hypothetical protein
kfl00027_144018_144236_-	80.3966	98.4214	23.0581	131.847	6.47498	0.291837	0.625105	5.78496	2.51552	1.04e-05	kfl00027_0240_v1.1	Catalase
kfl00027_144629_144997_+	26187.9	28578.8	9626.75	18693.8	14.7396	0.126045	0.759176	13.7116	0.95744	0.0208773	kfl00027_0250_v1.1	hypothetical protein
kfl00027_167105_167235_+	80.3966	73.113	12.9702	39.1979	6.26056	-0.137006	0.92729	4.49491	1.59558	0.0340354	kfl00027_0290_v1.1	hypothetical protein
kfl00028_106089_106213_+	24.119	25.3084	7.20565	24.9441	4.62682	0.0694445	1	3.74488	1.7915	0.0452022	kfl00028_0200_v1.1	cytochrome P450
kfl00033_207396_207496_-	24.119	30.9324	4.32339	23.1624	4.77157	0.358951	0.851299	3.32294	2.42155	0.0303481	(kfl00033_g29_v1.1)	No annotation
kfl00033_208106_208266_+	58.9575	33.7445	11.529	42.7613	5.47909	-0.805025	0.232453	4.47272	1.89103	0.0117239	kfl00033_0270_v1.1	red chlorophyll catabolite reductase
kfl00035_311290_311385_+	21.4391	36.5565	5.76452	26.7258	4.80711	0.769884	0.46563	3.63368	2.21296	0.0144854	kfl00035_0380_v1.1	peroxisomal citrate synthase
kfl00036_77266_77336_-	8.03966	39.3685	1.44113	14.2538	4.15305	2.29184	0.0303481	2.18024	3.30607	0.0348666	Not found	-
kfl00036_78410_78829_-	399.303	1006.71	151.319	616.475	9.30839	1.33409	0.002404	8.25467	2.02645	8.08e-06	Not found	-
kfl00038_147441_147446_-	29.4788	16.8722	10.0879	33.8527	4.47909	-0.805025	0.403427	4.20788	1.74664	0.0254753	kfl00038_0230_v1.1	Cytochrome P450
kfl00038_243068_243124_+	26.7989	11.2482	2.88226	19.5989	4.11786	-1.25248	0.23595	2.90995	2.7655	0.0270427	(kfl00038_0330_v1.1)	phosphoglycerate kinase
kfl00042_191859_191988_+	21.4391	25.3084	5.76452	33.8527	4.54186	0.239369	1	3.8042	2.554	0.00237037	kfl00042_0170_v1.1	Putative histidine kinase containing cheY-homologous receiver domain
kfl00043_202434_202641_+	217.071	306.512	48.9984	146.101	8.01091	0.497779	0.291281	6.40274	1.57616	0.0020504	kfl00043_0280_v1.1	hypothetical protein
kfl00043_203951_204109_+	5.35977	25.3084	0	16.0355	3.54186	2.23937	0.0947168	-	-	0.00417417	(kfl00043_0280_v1.1)	hypothetical protein
kfl00043_208494_208724_+	37.5184	30.9324	1.44113	17.8172	5.09029	-0.278479	0.745626	2.3412	3.628	0.0134121	(kfl00043_0280_v1.1)	hypothetical protein
kfl00043_209679_209840_+	18.7592	25.3084	1.44113	17.8172	4.44553	0.432015	0.82928	2.3412	3.628	0.0134121	(kfl00043_0280_v1.1)	hypothetical protein
kfl00044_170350_170551_-	45.5581	33.7445	11.529	33.8527	5.29311	-0.433056	0.556403	4.3042	1.554	0.0444891	(kfl00044_0260_v1.1)	hypothetical protein
kfl00044_172114_172460_-	1203.27	1352.59	299.755	757.231	10.3171	0.168766	0.690724	8.89612	1.33695	0.00218907	kfl00044_0260_v1.1	hypothetical protein
kfl00046_9894_10042_+	29.4788	11.2482	11.529	39.1979	4.18661	-1.38999	0.17087	4.40995	1.7655	0.0199879	(kfl00046_0020_v1.1)	hexose transporter
kfl00049_110954_111061_-	2.67989	2.81204	5.76452	21.3806	1.45689	0.0694445	1	3.47272	1.89103	0.0439913	kfl00049_0110_v1.1	UDP-glucose:glycoprotein glucosyltransferase
kfl00051_157880_157923_-	10.7195	8.43612	5.76452	23.1624	3.24938	-0.345593	1	3.53046	2.00651	0.0303481	kfl00051_g23_v1.1	No annotation
kfl00054_22931_23101_+	58.9575	104.045	47.5573	99.7764	6.29134	0.819466	0.155901	6.10611	1.06903	0.0422141	kfl00054_0070_v1.1	hypothetical protein
kfl00055_5447_5668_-	61.6374	84.3612	48.9984	101.558	6.17212	0.452773	0.445006	6.14041	1.0515	0.0461904	kfl00055_0010_v1.1	hypothetical protein
kfl00058_4104_4372_-	166.153	171.534	21.617	64.1419	7.39936	0.0459855	1	5.21864	1.5691	0.0101384	kfl00058_0010_v1.1	hypothetical protein
kfl00059_83073_83503_-	1079.99	1338.53	272.374	614.694	10.2316	0.309626	0.464021	8.67658	1.17428	0.0074183	kfl00059_0150_v1.1	AWPM-19-like family protein
kfl00065_129884_130034_-	5.35977	30.9324	0	19.5989	3.68661	2.52888	0.041032	-	-	0.00143701	kfl00065_0210_v1.1	sucrose synthase
kfl00068_103392_103556_-	26.7989	25.3084	8.64678	28.5075	4.70282	-0.0825586	1	3.97272	1.72111	0.0333763	kfl00068_0160_v1.1	NAD(P)-binding Rossmann-fold superfamily protein
kfl00068_163731_163851_-	109.875	160.286	30.2637	87.3043	7.05212	0.544782	0.318207	5.68375	1.52846	0.00878145	kfl00068_0260_v1.1	peptidase m48 domain protein
kfl00074_89151_89295_-	2.67989	0	4.32339	21.3806	-	-	1	3.2652	2.30607	0.0439913	kfl00074_0090_v1.1	prolyl-4 hydroxylase alpha subunit
kfl00076_42499_42623_+	45.5581	53.4287	25.9403	60.5785	5.62459	0.229909	0.899515	5.30893	1.22361	0.0436842	kfl00076_0090_v1.1	Phospholipid:Diacylglycerol Acyltransferase
kfl00083_46338_46471_-	34.8385	30.9324	11.529	33.8527	5.03683	-0.171564	0.867725	4.3042	1.554	0.0444891	kfl00083_0090_v1.1	Glycosyl transferase family 8 protein / putative galacturonosyltransferase
kfl00086_53137_53483_-	64.3173	59.0528	21.617	51.6699	5.94553	-0.123201	1	5.06267	1.25716	0.0475441	kfl00086_0090_v1.1	NADH-ubiquinone oxidoreductase1 subunit beta subcomplex subunit 10-B
kfl00086_71038_71121_+	8.03966	11.2482	5.76452	23.1624	3.24938	0.484482	1	3.53046	2.00651	0.0303481	kfl00086_0130_v1.1	3-ketoacyl-ACP reductase
kfl00090_184019_184451_+	241.19	233.399	51.8807	119.375	7.89034	-0.0473692	0.942892	6.29824	1.20223	0.0210784	kfl00090_0290_v1.1	hexose transporter
kfl00090_187143_187399_+	37.5184	50.6167	4.32339	24.9441	5.44553	0.432015	0.68049	3.37639	2.52846	0.0209521	(kfl00090_0290_v1.1)	hexose transporter
kfl00090_187777_187967_+	32.1586	16.8722	1.44113	16.0355	4.54186	-0.930556	0.312308	2.2652	3.476	0.0215665	(kfl00090_0290_v1.1)	hexose transporter
kfl00093_113403_113807_-	391.263	424.618	66.292	149.665	8.67101	0.118025	0.810027	6.63818	1.17483	0.0187077	kfl00093_0210_v1.1	Ferritin
kfl00093_57363_57625_-	125.955	126.542	20.1758	81.9591	6.98012	0.00670872	1	5.34569	2.02228	0.000733197	(kfl00093_0100_v1.1)	hypothetical protein
kfl00093_57895_57982_-	128.635	106.857	30.2637	81.9591	6.87334	-0.267591	0.64858	5.63818	1.43731	0.01391	(kfl00093_0100_v1.1)	hypothetical protein
kfl00093_58242_58607_-	182.232	239.023	54.763	179.954	7.70532	0.391373	0.423131	6.63331	1.71635	0.000680771	(kfl00093_0100_v1.1)	hypothetical protein
kfl00093_59012_59537_-	1280.99	1718.16	304.079	1181.28	10.5348	0.423606	0.317501	9.22722	1.95784	8.26e-06	kfl00093_0100_v1.1	hypothetical protein
kfl00093_59782_60106_+	1278.31	2120.28	449.633	1240.08	10.685	0.73002	0.084518	9.54441	1.46361	0.00066918	kfl00093_0110_v1.1	hypothetical protein
kfl00093_60796_60982_+	40.1983	92.7973	8.64678	39.1979	5.93254	1.20695	0.0637359	4.20243	2.18054	0.00528628	(kfl00093_0110_v1.1)	hypothetical protein
kfl00093_61701_62287_+	166.153	146.226	30.2637	85.5226	7.28421	-0.184312	0.718582	5.66888	1.49872	0.0102358	(kfl00093_0110_v1.1)	hypothetical protein
kfl00098_81869_82233_+	85.7564	143.414	38.9105	153.228	6.79311	0.74187	0.176339	6.27081	1.97745	0.000189959	kfl00098_0160_v1.1	hypothetical protein
kfl00099_37792_38148_+	32.1586	22.4963	4.32339	23.1624	4.74938	-0.515518	0.572981	3.32294	2.42155	0.0303481	(kfl00099_0080_v1.1)	Nucleotide-sugar transporter family protein
kfl00100_58369_58636_+	8.03966	22.4963	8.64678	35.6344	3.74938	1.48448	0.274268	4.13368	2.04304	0.00973269	kfl00100_0080_v1.1	ABRE binding factor
kfl00106_36758_36818_-	48.238	39.3685	15.8524	44.543	5.44553	-0.293126	0.68049	4.73188	1.49049	0.041904	(kfl00106_g6_v1.1)	No annotation
kfl00107_134477_134631_+	24.119	8.43612	8.64678	28.5075	3.83434	-1.51552	0.191851	3.97272	1.72111	0.0333763	(kfl00107_0200_v1.1)	histone H2A
kfl00107_136931_137391_+	1098.75	1136.06	162.848	609.348	10.1257	0.0481759	0.913146	8.29925	1.90374	2.47e-05	kfl00107_0210_v1.1	hypothetical protein
kfl00107_138149_138384_+	69.6771	67.4889	8.64678	35.6344	6.0996	-0.0460327	1	4.13368	2.04304	0.00973269	(kfl00107_0210_v1.1)	hypothetical protein
kfl00107_138690_138739_+	37.5184	30.9324	2.88226	26.7258	5.09029	-0.278479	0.745626	3.13368	3.21296	0.00524731	(kfl00107_0210_v1.1)	hypothetical protein
kfl00107_139105_139216_+	45.5581	64.6769	8.64678	37.4161	5.76241	0.505544	0.488736	4.16888	2.11343	0.00716778	(kfl00107_0210_v1.1)	hypothetical protein
kfl00107_152431_152744_+	32.1586	22.4963	4.32339	35.6344	4.74938	-0.515518	0.572981	3.63368	3.04304	0.000506526	kfl00107_0240_v1.1	hypothetical protein
kfl00107_164190_164629_+	29.4788	47.8047	8.64678	33.8527	5.23034	0.697476	0.450755	4.09668	1.96904	0.0132311	(kfl00107_0240_v1.1)	hypothetical protein
kfl00107_177358_177783_+	375.184	393.685	43.2339	235.187	8.58618	0.0694445	0.907864	6.65588	2.44357	1.51e-06	kfl00107_0270_v1.1	hypothetical protein
kfl00118_182023_182387_+	259.949	329.009	36.0283	213.806	8.19203	0.339896	0.4782	6.45561	2.5691	9.73e-07	kfl00118_0350_v1.1	hypothetical protein
kfl00120_24284_24452_+	16.0793	8.43612	5.76452	21.3806	3.54186	-0.930556	0.54333	3.47272	1.89103	0.0439913	(kfl00120_0050_v1.1)	PDIA1
kfl00121_150298_150377_+	45.5581	42.1806	31.7049	73.0505	5.45407	-0.111128	0.89093	5.58873	1.20419	0.0459313	kfl00121_0200_v1.1	hypothetical protein
kfl00125_36380_36415_+	18.7592	19.6843	7.20565	24.9441	4.26425	0.0694445	1	3.74488	1.7915	0.0452022	kfl00125_0050_v1.1	synaptotagmin family protein
kfl00146_159513_159599_+	32.1586	28.1204	8.64678	30.2893	4.91034	-0.19359	0.860057	4.01645	1.80857	0.0245106	(kfl00146_0240_v1.1)	histone deacetylase complex subunit SAP18
kfl00148_50371_50466_+	0	2.81204	5.76452	23.1624	-	-	1	3.53046	2.00651	0.0303481	(kfl00148_0080_v1.1)	glucose-1-phosphate adenylyltransferase
kfl00150_107983_108130_+	16.0793	0	2.88226	23.1624	-	-	0.0409646	3.03046	3.00651	0.0118324	(kfl00150_0150_v1.1)	hypothetical protein
kfl00153_169085_169264_-	0	16.8722	20.1758	65.9237	-	-	0.0409646	5.18864	1.70817	0.00530838	kfl00153_0220_v1.1	kelch repeat superfamily protein
kfl00169_120844_121027_-	21.4391	39.3685	10.0879	30.2893	4.86057	0.876799	0.37526	4.12764	1.58618	0.0451175	kfl00169_0160_v1.1	Monodehydroascorbate reductase
kfl00178_478_533_+	16.0793	11.2482	7.20565	28.5075	3.74938	-0.515518	0.775535	3.8412	1.98414	0.0164929	kfl00178_0010_v1.1	hypothetical protein
kfl00183_317_438_+	24.119	30.9324	18.7347	46.3247	4.77157	0.358951	0.851299	4.88068	1.30607	0.0409935	kfl00183_0010_v1.1	hypothetical protein
kfl00183_98891_99242_-	943.32	1141.69	93.6735	276.167	10.0193	0.275349	0.52348	7.32948	1.55983	0.000931201	kfl00183_0170_v1.1	hypothetical protein
kfl00183_99611_99898_+	4266.38	4009.97	867.561	2578.15	12.0141	-0.0894219	0.830625	10.5465	1.5713	0.000223884	kfl00183_0180_v1.1	hypothetical protein
kfl00186_10814_10899_+	5.35977	25.3084	5.76452	26.7258	3.54186	2.23937	0.0947168	3.63368	2.21296	0.0144854	kfl00186_0030_v1.1	D-isomer-specific 2-hydroxy acid dehydrogenase superfamily
kfl00206_74891_75252_+	120.595	281.204	28.8226	224.497	7.52475	1.22145	0.014499	6.32984	2.96142	3.22e-08	kfl00206_0130_v1.1	hypothetical protein
kfl00212_88984_89135_+	5.35977	8.43612	8.64678	35.6344	2.74938	0.654407	1	4.13368	2.04304	0.00973269	kfl00212_0110_v1.1	hypothetical protein
kfl00213_258_315_+	13.3994	25.3084	4.32339	23.1624	4.20282	0.917441	0.480955	3.32294	2.42155	0.0303481	(kfl00213_0010_v1.1)	Protein kinase-like domain containing protein
kfl00217_76693_77129_+	908.482	1062.95	256.521	607.567	9.94059	0.226545	0.601789	8.62492	1.24396	0.0046003	kfl00217_0110_v1.1	hypothetical protein
kfl00218_25735_26103_+	136.674	241.835	77.821	304.674	7.50624	0.823284	0.101285	7.26661	1.96904	3.99e-05	kfl00218_0030_v1.1	hypothetical protein
kfl00218_26241_26364_+	10.7195	25.3084	12.9702	39.1979	4.04186	1.23937	0.323452	4.49491	1.59558	0.0340354	(kfl00218_0030_v1.1)	hypothetical protein
kfl00223_16952_17075_-	34.8385	53.4287	28.8226	74.8323	5.43108	0.616932	0.491634	5.53736	1.37646	0.0220737	kfl00223_0020_v1.1	hypothetical protein
kfl00228_66592_66731_-	21.4391	42.1806	5.76452	64.1419	4.91034	0.976335	0.30031	4.2652	3.476	6.96e-06	(kfl00228_0110_v1.1)	alpha-amylase
kfl00228_67002_67172_-	24.119	42.1806	7.20565	24.9441	4.9953	0.80641	0.402639	3.74488	1.7915	0.0452022	(kfl00228_0110_v1.1)	alpha-amylase
kfl00228_67802_68079_-	18.7592	50.6167	8.64678	32.071	4.94553	1.43201	0.098175	4.05768	1.89103	0.0180032	(kfl00228_0110_v1.1)	alpha-amylase
kfl00228_70911_71614_-	254.589	494.919	206.082	495.318	8.47154	0.95902	0.037263	8.31964	1.26514	0.00423611	kfl00228_0110_v1.1	alpha-amylase
kfl00228_81631_82066_+	61.6374	129.354	27.3815	67.7054	6.48046	1.06944	0.0574029	5.42816	1.30607	0.0306957	kfl00228_0150_v1.1	sucrose-phosphatase
kfl00234_64359_64703_+	158.113	472.423	30.2637	144.319	8.09437	1.57912	0.000783869	6.04632	2.2536	3.23e-05	kfl00234_0070_v1.1	hypothetical protein
kfl00234_65375_65549_+	8.03966	56.2408	2.88226	19.5989	4.41034	2.80641	0.00338513	2.90995	2.7655	0.0270427	(kfl00234_0070_v1.1)	hypothetical protein
kfl00248_104398_104581_-	26.7989	11.2482	28.8226	65.9237	4.11786	-1.25248	0.23595	5.44593	1.1936	0.0485971	kfl00248_0170_v1.1	ubiquinone biosynthesis O-methyltransferase
kfl00255_28028_28307_-	69.6771	298.076	70.6154	302.893	7.17107	2.09693	5.92e-05	7.19229	2.10075	1.59e-05	kfl00255_0070_v1.1	hypothetical protein
kfl00258_12543_12608_-	34.8385	14.0602	0	12.472	4.46808	-1.30907	0.153585	-	-	0.0127308	(kfl00258_0030_v1.1)	Ferritin
kfl00260_3188_3233_+	5.35977	11.2482	2.88226	30.2893	2.95689	1.06944	0.704873	3.22397	3.39353	0.00159793	kfl00260_0020_v1.1	hypothetical protein
kfl00261_109733_109964_-	326.946	309.324	34.5871	194.208	8.31294	-0.0799331	0.890604	6.35681	2.48929	2.63e-06	kfl00261_0170_v1.1	hypothetical protein
kfl00263_81373_81643_-	2296.66	2803.6	422.251	1042.31	11.3092	0.287743	0.493052	9.37376	1.30361	0.00242792	kfl00263_0140_v1.1	hydrophobic protein
kfl00263_88651_88706_-	8.03966	2.81204	4.32339	21.3806	2.24938	-1.51552	0.63929	3.2652	2.30607	0.0439913	kfl00263_0150_v1.1	Pleckstrin homology (PH) domain-containing zinc finger protein
kfl00265_38350_38561_+	37.5184	28.1204	8.64678	28.5075	5.02154	-0.415982	0.616742	3.97272	1.72111	0.0333763	(kfl00265_0050_v1.1)	hypothetical protein
kfl00270_11381_11569_+	16.0793	30.9324	56.2041	126.502	4.47909	0.943914	0.403427	6.39781	1.17042	0.0230304	kfl00270_0030_v1.1	hypothetical protein
kfl00272_58623_58747_+	37.5184	36.5565	7.20565	33.8527	5.21079	-0.0374707	1	3.96516	2.23207	0.00607288	kfl00272_0090_v1.1	hypothetical protein
kfl00274_34638_34785_+	26.7989	22.4963	8.64678	30.2893	4.61786	-0.252484	0.841171	4.01645	1.80857	0.0245106	kfl00274_0080_v1.1	hypothetical protein
kfl00274_71_235_+	13.3994	5.62408	4.32339	24.9441	3.11786	-1.25248	0.483528	3.37639	2.52846	0.0209521	kfl00274_0010_v1.1	hypothetical protein
kfl00305_70916_71088_+	61.6374	171.534	134.025	304.674	6.68404	1.47662	0.00718394	7.65874	1.18476	0.00936209	kfl00305_0080_v1.1	hypothetical protein
kfl00305_73342_73626_+	18.7592	11.2482	10.0879	48.1065	3.86057	-0.73791	0.588481	4.46136	2.2536	0.00199893	(kfl00305_0080_v1.1)	hypothetical protein
kfl00322_33365_33615_+	18.7592	64.6769	87.909	208.461	5.12235	1.78565	0.0261053	7.08079	1.2457	0.00842623	kfl00322_0070_v1.1	Protein kinase-like superfamily protein
kfl00322_48205_48576_-	66.9972	109.67	34.5871	114.03	6.42152	0.710991	0.212903	5.97272	1.72111	0.00146	kfl00322_0090_v1.1	Protein kinase-like superfamily protein
kfl00322_48797_49127_+	88.4363	188.407	57.6452	165.7	7.01214	1.09114	0.0358234	6.61078	1.5233	0.00269428	kfl00322_0100_v1.1	hypothetical protein
kfl00326_11679_11914_-	6568.4	7707.8	2432.63	5286.36	12.7967	0.230776	0.576587	11.8082	1.11976	0.00731337	kfl00326_0030_v1.1	hypothetical protein
kfl00336_91513_91669_-	34.8385	44.9926	18.7347	49.8882	5.30711	0.369005	0.769087	4.93413	1.41299	0.0268319	(kfl00336_0140_v1.1)	hypothetical protein
kfl00341_18276_18433_+	10.7195	16.8722	8.64678	64.1419	3.74938	0.654407	0.775535	4.55768	2.89103	7.02e-05	kfl00341_0040_v1.1	Protein kinase-like superfamily protein
kfl00343_65416_65465_-	18.7592	11.2482	4.32339	21.3806	3.86057	-0.73791	0.588481	3.2652	2.30607	0.0439913	kfl00343_0160_v1.1	Transcription initiation factor TFIIE
kfl00347_85859_86080_-	8.03966	33.7445	2.88226	28.5075	4.04186	2.06944	0.0637647	3.18024	3.30607	0.00351516	(kfl00347_0110_v1.1)	hypothetical protein
kfl00347_87956_88503_-	450.221	680.513	155.642	456.12	9.11248	0.59599	0.176724	8.05768	1.55118	0.000617639	kfl00347_0110_v1.1	hypothetical protein
kfl00352_58896_59091_+	8.03966	70.301	18.7347	49.8882	4.5713	3.12834	0.000419448	4.93413	1.41299	0.0268319	kfl00352_0110_v1.1	GRAM domain containing protein
kfl00358_73587_73678_+	32.1586	53.4287	1.44113	19.5989	5.37334	0.732409	0.398138	2.40995	3.7655	0.00839028	(kfl00358_0160_v1.1)	hypothetical protein
kfl00364_19224_19390_-	61.6374	28.1204	8.64678	30.2893	5.37964	-1.13219	0.125507	4.01645	1.80857	0.0245106	kfl00364_0060_v1.1	hypothetical protein
kfl00373_30138_30218_-	48.238	11.2482	0	14.2538	4.54186	-2.10048	0.0164929	-	-	0.00724341	(kfl00373_0060_v1.1)	hypothetical protein
kfl00373_30592_30891_-	908.482	823.927	61.9686	233.405	9.75684	-0.14094	0.747332	6.91008	1.91323	9.65e-05	kfl00373_0060_v1.1	hypothetical protein
kfl00375_85163_85395_+	64.3173	115.294	28.8226	169.263	6.42815	0.842034	0.138317	6.12613	2.554	2.14e-06	kfl00375_0150_v1.1	hypothetical protein
kfl00380_17073_17216_-	72.3569	64.6769	36.0283	96.2129	6.09612	-0.161881	0.920808	5.87961	1.4171	0.00948574	kfl00380_0020_v1.1	glycogen phosphorylase
kfl00381_23427_23622_+	5.35977	5.62408	5.76452	21.3806	2.45689	0.0694445	1	3.47272	1.89103	0.0439913	(kfl00381_0030_v1.1)	guanosine polyphosphate pyrophosphohydrolase/synthase| RelA/SpoT HOMOLOG
kfl00382_88948_89175_-	24.119	33.7445	5.76452	21.3806	4.83434	0.484482	0.716116	3.47272	1.89103	0.0439913	kfl00382_0060_v1.1	hypothetical protein
kfl00387_48968_49193_-	297.467	416.182	40.3517	187.081	8.45883	0.484482	0.283785	6.44104	2.21296	2.39e-05	kfl00387_0090_v1.1	HAV22-like protein
kfl00395_52625_52792_-	10.7195	30.9324	4.32339	23.1624	4.18661	1.52888	0.17087	3.32294	2.42155	0.0303481	kfl00395_0080_v1.1	hypothetical protein
kfl00395_53574_54046_-	85.7564	109.67	73.4977	169.263	6.5996	0.354847	0.543057	6.80138	1.2035	0.0158036	(kfl00395_0080_v1.1)	hypothetical protein
kfl00400_39274_39476_-	0	33.7445	12.9702	71.2688	-	-	0.00143701	4.92616	2.45807	0.000258125	kfl00400_0060_v1.1	hypothetical protein
kfl00400_39723_39918_+	13.3994	36.5565	5.76452	23.1624	4.46808	1.44796	0.153585	3.53046	2.00651	0.0303481	kfl00400_0060_v1.1	metallo-beta-lactamase family protein
kfl00407_75994_76329_+	361.785	520.227	185.906	383.07	8.76099	0.52401	0.250401	8.05995	1.04304	0.020001	kfl00400_0060_v1.1	hypothetical protein
kfl00411_30776_30996_+	24.119	44.9926	7.20565	33.8527	5.04186	0.899519	0.327413	3.96516	2.23207	0.00607288	(kfl00411_0060_v1.1)	beta-galactosidase
kfl00416_52662_52832_+	8.03966	5.62408	5.76452	21.3806	2.74938	-0.515518	1	3.47272	1.89103	0.0439913	(kfl00416_0110_v1.1)	heat shock protein 90
kfl00421_77873_77980_-	24.119	36.5565	15.8524	48.1065	4.89208	0.599959	0.596165	4.7874	1.60153	0.0214439	kfl00421_0090_v1.1	C-terminal processing peptidase
kfl00424_60186_60420_-	24.119	47.8047	11.529	37.4161	5.08559	0.986982	0.264725	4.37639	1.69839	0.0261053	(kfl00424_0090_v1.1)	hypothetical protein
kfl00424_62767_63081_-	243.87	357.129	142.672	448.994	8.20513	0.550335	0.242991	7.98355	1.65399	0.000283331	(kfl00424_0090_v1.1)	hypothetical protein
kfl00424_67304_67726_+	410.023	430.242	155.642	418.704	8.71428	0.0694445	0.881372	7.99594	1.4277	0.00161145	kfl00424_0110_v1.1	hypothetical protein
kfl00424_72595_73019_+	50.9178	28.1204	11.529	33.8527	5.24182	-0.856555	0.236007	4.3042	1.554	0.0444891	(kfl00424_0110_v1.1)	hypothetical protein
kfl00424_73869_74108_+	34.8385	28.1204	7.20565	28.5075	4.96808	-0.309067	0.731776	3.8412	1.98414	0.0164929	(kfl00424_0110_v1.1)	hypothetical protein
kfl00440_23755_23862_-	13.3994	33.7445	11.529	35.6344	4.41034	1.33248	0.206492	4.3412	1.628	0.0340884	kfl00440_0020_v1.1	heat shock protein 70 (Hsp 70) family protein
kfl00442_7957_8250_+	21.4391	59.0528	38.9105	94.4312	5.15305	1.46176	0.0717909	5.92164	1.2791	0.0190446	kfl00440_0020_v1.1	hypothetical protein
kfl00443_69552_69998_-	1353.34	1810.95	291.108	844.536	10.6124	0.420222	0.318923	8.95371	1.5366	0.000435072	kfl00443_0060_v1.1	AWPM-19-like family protein
kfl00454_10647_10822_-	37.5184	22.4963	7.20565	32.071	4.86057	-0.73791	0.37526	3.92616	2.15407	0.00845893	kfl00454_0020_v1.1	hypothetical protein
kfl00460_29877_29961_-	2.67989	11.2482	8.64678	37.4161	2.45689	2.06944	0.398816	4.16888	2.11343	0.00716778	kfl00460_0050_v1.1	hypothetical protein
kfl00462_14233_14397_-	18.7592	30.9324	4.32339	30.2893	4.59029	0.721521	0.546614	3.51645	2.80857	0.00159793	kfl00462_0020_v1.1	Amino acid transporter
kfl00501_41960_42029_+	37.5184	36.5565	15.8524	46.3247	5.21079	-0.0374707	1	4.76017	1.54708	0.0268201	kfl00501_0060_v1.1	vacuolar-processing enzyme precursor
kfl00544_34850_35338_-	1310.46	1271.04	125.378	418.704	10.3338	-0.0440672	0.924459	7.83997	1.73964	0.00015265	kfl00544_0040_v1.1	hypothetical protein
kfl00564_19112_19167_-	34.8385	33.7445	17.2936	48.1065	5.0996	-0.0460327	1	4.85016	1.476	0.0331737	(kfl00564_0030_v1.1)	light harvesting chlorophyll a b-binding protein
kfl00567_45665_46055_-	209.031	213.715	59.0864	158.573	7.72356	0.0319698	0.96834	6.59688	1.42425	0.00437075	kfl00567_0060_v1.1	BZRP; benzodiazapine receptor
kfl00567_51069_51132_+	8.03966	2.81204	4.32339	35.6344	2.24938	-1.51552	0.63929	3.63368	3.04304	0.000506526	(kfl00567_0070_v1.1)	hypothetical protein
kfl00577_20552_20655_+	13.3994	11.2482	7.20565	24.9441	3.61786	-0.252484	1	3.74488	1.7915	0.0452022	(kfl00577_0040_v1.1)	hypothetical protein
kfl00579_28151_28179_+	53.5977	56.2408	12.9702	37.4161	5.77882	0.0694445	1	4.46136	1.52846	0.043693	kfl00579_0070_v1.1	DNA-directed RNA polymerase II subunit 9
kfl00608_24260_24377_+	53.5977	19.6843	10.0879	37.4161	5.02154	-1.44513	0.05801	4.28007	1.89103	0.0143802	(kfl00608_0050_v1.1)	60S ribosomal protein L35
kfl00616_46120_46215_-	2.67989	8.43612	0	33.8527	2.24938	1.65441	0.63929	-	-	1.96e-05	kfl00616_0050_v1.1	ATP-binding cassette transporter
kfl00619_40783_41312_+	192.952	219.339	67.7331	199.553	7.68456	0.184922	0.714521	6.86121	1.55884	0.00153837	kfl00619_0070_v1.1	hypothetical protein
kfl00630_48993_49221_-	75.0368	123.73	38.9105	137.192	6.59029	0.721521	0.197997	6.19107	1.81797	0.000657824	kfl00630_0080_v1.1	putative Ubiquitin-conjugating enzyme E2
kfl00664_26877_27130_+	117.915	289.64	43.2339	108.685	7.52986	1.29651	0.00945004	6.09905	1.32992	0.0149568	kfl00664_0040_v1.1	hypothetical protein
kfl00667_29200_29570_-	203.671	233.399	122.496	233.405	7.76838	0.196556	0.699344	7.40164	0.930102	0.0460546	kfl00667_0040_v1.1	Glycoside hydrolase
kfl00693_23553_23629_-	21.4391	30.9324	12.9702	40.9796	4.68661	0.528876	0.698224	4.52698	1.65971	0.0264977	kfl00693_0040_v1.1	lpa3
kfl00724_39346_39537_-	21.4391	59.0528	64.8509	130.066	5.15305	1.46176	0.0717909	6.52107	1.00404	0.045784	kfl00724_0050_v1.1	protein phosphatase 2C
kfl00739_33401_33761_-	66.9972	92.7973	33.146	97.9946	6.30102	0.469982	0.422294	5.8327	1.56387	0.00431373	kfl00739_0060_v1.1	sucrose-phosphate synthase
kfl00862_16498_16640_+	29.4788	8.43612	37.4694	83.7409	3.97909	-1.80502	0.0923262	5.80775	1.16022	0.0372812	kfl00862_0040_v1.1	Homeobox domain-containing protein
kfl00871_10955_11304_+	56.2776	36.5565	8.64678	32.071	5.50327	-0.622433	0.354832	4.05768	1.89103	0.0180032	(kfl00871_0020_v1.1)	hypothetical protein
kfl00871_8719_9091_+	262.629	345.881	73.4977	228.06	8.23551	0.397249	0.404717	7.01645	1.63364	0.000669438	kfl00871_0020_v1.1	hypothetical protein
kfl00874_22715_22808_-	13.3994	11.2482	5.76452	21.3806	3.61786	-0.252484	1	3.47272	1.89103	0.0439913	kfl00874_0030_v1.1	hypothetical protein
kfl00960_585_680_+	5.35977	8.43612	4.32339	24.9441	2.74938	0.654407	1	3.37639	2.52846	0.0209521	kfl00960_0010_v1.1	Protein involved in sister chromatid separation and/or segregation
kfl01591_51_182_+	42.8782	61.8649	21.617	55.2333	5.68661	0.528876	0.472815	5.11078	1.35338	0.0323643	kfl01591_0010_v1.1	hypothetical protein

## Sheet: CAGE_upregulated_03_both
Supplementary Data 3. The list of IAA-upregulated CTSS clusters both in absence and presence of CHX. The significantly upregulated CTSS clusters and its downstream gene in the 100 µM IAA-treated cells both with 0 mg/L and 10 mg/L CHX. (P < 0.05) The genes with brackets show that the dominant start sites of the clusters are positioned after its predicted start codon.
CTSS Cluster (scaffold_start_end_strand)	CPM				+IAA/-IAA (-CHX)			+IAA/-IAA (+CHX)			Downstream Gene	Gene Annotation
	-IAA -CHX	+IAA -CHX	-IAA +CHX	-IAA +CHX	A-value	M-value	P-value	A-value	M-value	P-value
kfl00002_95321_95394_+	2.67989	28.1204	11.529	55.2333	3.11786	3.39137	0.0215665	4.65733	2.26027	0.0014361	(kfl00002_g17_v1.1)	No annotation
kfl00006_39922_40147_+	61.6374	157.474	8.64678	73.0505	6.62235	1.35324	0.0143995	4.65149	3.07866	1.44e-05	(kfl00006_0090_v1.1)	hypothetical protein
kfl00014_130211_130833_+	99.1558	306.512	64.8509	188.862	7.44571	1.62818	0.00113761	6.79012	1.54214	0.00182737	kfl00014_0210_v1.1	hypothetical protein
kfl00026_51669_51814_+	26.7989	92.7973	25.9403	64.1419	5.64006	1.79191	0.00876482	5.35016	1.30607	0.0311037	kfl00026_0070_v1.1	sucrose phosphorylase
kfl00036_77266_77336_-	8.03966	39.3685	1.44113	14.2538	4.15305	2.29184	0.0303481	2.18024	3.30607	0.0348666	Not found	-
kfl00036_78410_78829_-	399.303	1006.71	151.319	616.475	9.30839	1.33409	0.002404	8.25467	2.02645	8.08e-06	Not found	-
kfl00065_129884_130034_-	5.35977	30.9324	0	19.5989	3.68661	2.52888	0.041032	-	-	0.00143701	kfl00065_0210_v1.1	sucrose synthase
kfl00153_169085_169264_-	0	16.8722	20.1758	65.9237	-	-	0.0409646	5.18864	1.70817	0.00530838	kfl00153_0220_v1.1	kelch repeat superfamily protein
kfl00206_74891_75252_+	120.595	281.204	28.8226	224.497	7.52475	1.22145	0.014499	6.32984	2.96142	3.22e-08	kfl00206_0130_v1.1	hypothetical protein
kfl00228_70911_71614_-	254.589	494.919	206.082	495.318	8.47154	0.95902	0.037263	8.31964	1.26514	0.00423612	kfl00228_0110_v1.1	alpha-amylase
kfl00234_64359_64703_+	158.113	472.423	30.2637	144.319	8.09437	1.57912	0.000783869	6.04632	2.2536	3.23e-05	kfl00234_0070_v1.1	hypothetical protein
kfl00234_65375_65549_+	8.03966	56.2408	2.88226	19.5989	4.41034	2.80641	0.00338513	2.90995	2.7655	0.0270427	(kfl00234_0070_v1.1)	hypothetical protein
kfl00255_28028_28307_-	69.6771	298.076	70.6154	302.893	7.17107	2.09693	5.92e-05	7.19229	2.10075	1.59e-05	kfl00255_0070_v1.1	hypothetical protein
kfl00305_70916_71088_+	61.6374	171.534	134.025	304.674	6.68404	1.47662	0.00718394	7.65874	1.18476	0.00936209	kfl00305_0080_v1.1	hypothetical protein
kfl00322_33365_33615_+	18.7592	64.6769	87.909	208.461	5.12235	1.78565	0.0261053	7.08079	1.2457	0.00842624	kfl00322_0070_v1.1	Protein kinase-like superfamily protein
kfl00322_48797_49127_+	88.4363	188.407	57.6452	165.7	7.01214	1.09114	0.0358234	6.61078	1.5233	0.00269428	kfl00322_0100_v1.1	hypothetical protein
kfl00352_58896_59091_+	8.03966	70.301	18.7347	49.8882	4.5713	3.12834	0.000419448	4.93413	1.41299	0.0268319	kfl00352_0110_v1.1	GRAM domain containing protein
kfl00400_39274_39476_-	0	33.7445	12.9702	71.2688	-	-	0.00143701	4.92616	2.45807	0.000258125	kfl00400_0060_v1.1	hypothetical protein
kfl00664_26877_27130_+	117.915	289.64	43.2339	108.685	7.52986	1.29651	0.00945004	6.09905	1.32992	0.0149568	kfl00664_0040_v1.1	hypothetical protein

## Sheet: Primer_list
Supplementary Data 4. The primer list
	Name	Usage	Sequence
For plasmid construction	pBI121_right_R	GUS construct	GTGACTCCCTTAATTCTCCGCTCAT
	GUS_F	GUS construct	ATGTTACGTCCTGTAGAAACCCCAA
	pBI121_LBD1_left_F	GUS and GUS/LUC constucts	ATGAGCGGAGAATTAAGGGAGTCACGGCGTATGGTTTTGTCGTCAACG
	LBD1+GUS_R	GUS and GUS/LUC constucts	TTGGGGTTTCTACAGGACGTAACATCGAAAGACTCCAGATCAGGCACAA
	kfl00255_0070_F_GUS_ivec	GUS construct	ATGAGCGGAGAATTAAGGGAGTCACAGCAACATCAGGTACGGAAGTAGGTAAC
	kfl00255_0070_R_GUS_ivec	GUS construct	TTGGGGTTTCTACAGGACGTAACATCTTGCAATTCGGGTGCTTCTTACAAAGG
	kfl00664_0040_F_GUS_ivec_ver.2	GUS construct	ATGAGCGGAGAATTAAGGGAGTCACCATTGGTATTCTGGCAAGCAACATACGAAC
	kfl00664_0040_R_GUS_ivec	GUS construct	TTGGGGTTTCTACAGGACGTAACATGGCTGGTATATTCTAACTGAAGGTACGGTG
	GUS_F_xhoI_pBI121_self	GUS/LUC construct	CGGAGAATTAAGGGAGTCACTCGAGATGTTACGTCCTGTAGAAACCCCA
	NOSter_R_xhoI_pBI121_self	GUS/LUC construct	TCGAGTGACTCCCTTAATTCTCCGAGCTAACTCACATTAATTGCGTTGC
	M13_Fwd	GUS/LUC construct	GTAAAACGACGGCCAGT
	pBI121_NOSter_pEGB3_Fluc_fusion_F	GUS/LUC construct	GAAGGGCGGAAAGATCGCCGTGTAAGCGTTCGGATATTTTCGTGGAGTTC
	Rluc_Cter_F	GUS/LUC construct	CGTTCGTTGAGCGAGTTCTCAAAAATGAACAATAA
	Fluc_Cter_R	GUS/LUC construct	TTACACGGCGATCTTTCCGCCCTTCTTGGC
	pBI121_self_pvuII-XhoI_F	GUS/LUC construct	TGGCCGATTCATTAATGCAGATGAGCGGAGAATTAAGGGAGTCAC
	pBI121_self_pvuII-XhoI_R	GUS/LUC construct	GTTTCTACAGGACGTAACATCTCGAGTGACTCCCTTAATTCTCCGCTCA
	KnLBD1_pro_del_-711_F	GUS/LUC constuct	ATGAGCGGAGAATTAAGGGAGTCACGTAGATTTCTGTAAATTGTCCGTGCCA
	KnLBD1_pro_del_-643_F	GUS/LUC constuct	ATGAGCGGAGAATTAAGGGAGTCACCAGCGTTACGAGCTCAACGCATCCACG
	KnLBD1_pro_del_-589_F	GUS/LUC constuct	ATGAGCGGAGAATTAAGGGAGTCACTAGTGCTATTCTCTAGACTCTACC
	KnLBD1_pro_del_-489_F	GUS/LUC constuct	ATGAGCGGAGAATTAAGGGAGTCACAAACCGATGCTCATCTTTGGAGTG
	KnLBD1_pro_del_-396_F	GUS/LUC constuct	ATGAGCGGAGAATTAAGGGAGTCACGGGTGGTCCAGGAATTTCGCAGGCTG
	KnLBD1_pro_del_-296_F	GUS/LUC constuct	ATGAGCGGAGAATTAAGGGAGTCACAACGACGGGGGGCGGCTTGACTTTGTG
	ivec_pBI121_XhoI_fwd	Effector construct	TTCCCTCGAGATCAAAGGCCATGGAGTCAAAGA
	ivec_pBI121_XhoI_rev	Effector construct	GTTGCTCGAGTGTCAGTTCCAAACGTAAAACGG
	ivec_35S_R	Effector construct	AAGGGACTGACCACCCGGGGATCCT
	pBI121_left_F	Effector construct	GGCTACAGCCTCGGGAATTGCTACC
	kfl00073_0020_B3No1_v4_F	Effector construct	AGGATCCCCGGGTGGTCAGTCCCTTATGACATTGCGCTCGCAAAGCTT
	kfl00073_0020_B3_R	Effector construct	GGTAGCAATTCCCGAGGCTGTAGCCTTATGACCCTAACCGTGGAAGTC
	kfl00115_0030_B3_F	Effector construct	AGGATCCCCGGGTGGTCAGTCCCTTATGACTTCAGAAGGTACCGTCCA
	kfl00115_0030_B3_R	Effector construct	GGTAGCAATTCCCGAGGCTGTAGCCTCAGAACGACTTCAACTCATGCA
	kfl00219_0030_B3No4_v2_F	Effector construct	AGGATCCCCGGGTGGTCAGTCCCTTATGGGCCCTGGAGTGGAGAGCAT
	kfl00219_0030_B3_R	Effector construct	GGTAGCAATTCCCGAGGCTGTAGCCTTACAACCCTGACCGGGGAAGTG
	kfl00393_0120_B3_F	Effector construct	AGGATCCCCGGGTGGTCAGTCCCTTATGGTCGCCCTCTTCCACCCCTT
	kfl00393_0120_B3_R	Effector construct	GGTAGCAATTCCCGAGGCTGTAGCCTCAGAGCATATTCAACCGCTCCG
	kfl00393_g8_B3_F	Effector construct	AGGATCCCCGGGTGGTCAGTCCCTTATGGTCGCCCTCTTCCACCCCTT
	kfl00393_g8_B3_R	Effector construct	GGTAGCAATTCCCGAGGCTGTAGCCTCAGAGCATATTCAACCGCTCCG
	kfl00424_0060_B3_F	Effector construct	AGGATCCCCGGGTGGTCAGTCCCTTATGGCAAAGCTCTCCAAGATCGA
	kfl00424_0060_B3_R	Effector construct	GGTAGCAATTCCCGAGGCTGTAGCCTCATGAATCTTCTTCCTCTTCCT
	kfl00822_0050_B3_F	Effector construct	AGGATCCCCGGGTGGTCAGTCCCTTATGCTCGCGAGTCTGCACGGGTC
	kfl00822_0050_B3_R	Effector construct	GGTAGCAATTCCCGAGGCTGTAGCCTCATCCGGCTCTCCGCCGATTTT
	kfl00094_0070_RAV_F	Effector construct	AGGATCCCCGGGTGGTCAGTCCCTTATGTTCGACTCCGAGGGAGCTGC
	kfl00094_0070_RAV_R	Effector construct	GGTAGCAATTCCCGAGGCTGTAGCCCTACTTTCGAATAAAGATGCGGC
	EcoRI_NdeI_KnRAV_DBD_F	Recombinant protein expression	TTTGAATTCCATATGGGAGAGCGGGGTTTGGAACA
	SalI_KnRAV_DBD_R	Recombinant protein expression	TTTGTCGACGGGGCCCCCCTCCCCGGACTG
	EcoRI_KnLBD1_pro_-589_F	Probe for DNase I footprint	TTTGAATTCTAGTGCTATTCTCTAGACTCTACC
	HindIII_KnLBD1_pro_-296_R	Probe for DNase I footprint	TTTAAGCTTACAAAGACAAGGCTTCTGTC
	EcoRI_pLBD1_-462to-421_F	Probe for EMSA (Annealing)	AATTACCCCTGCAGGTTGCAGTTCCAGGGTCCAGGTACAGGTAGTT
	SalI_pLBD1_-462to-421_R	Probe for EMSA (Annealing)	TCGAAACTACCTGTACCTGGACCCTGGAACTGCAACCTGCAGGGGT
	EcoRI_pLBD1_-462to-421_m1_F	Probe for EMSA (Annealing)	AATTACCAATGCAGGTTGCAGTTCCAGGGTCCAGGTACAGGTAGTT
	SalI_pLBD1_-462to-421_m1_R	Probe for EMSA (Annealing)	TCGAAACTACCTGTACCTGGACCCTGGAACTGCAACCTGCATTGGT
	EcoRI_pLBD1_-462to-421_m2_F	Probe for EMSA (Annealing)	AATTACCCCTGCATTTTGCAGTTCCAGGGTCCAGGTACAGGTAGTT
	SalI_pLBD1_-462to-421_m2_R	Probe for EMSA (Annealing)	TCGAAACTACCTGTACCTGGACCCTGGAACTGCAAAATGCAGGGGT
	EcoRI_pLBD1_-462to-421_m3_F	Probe for EMSA (Annealing)	AATTACCCCTGCAGGTTGCAGTTCCATTGTCCAGGTACAGGTAGTT
	SalI_pLBD1_-462to-421_m3_R	Probe for EMSA (Annealing)	TCGAAACTACCTGTACCTGGACAATGGAACTGCAACCTGCAGGGGT
	EcoRI_pLBD1_-462to-421_m4_F	Probe for EMSA (Annealing)	AATTACCCCTGCAGGTTGCAGTTCCAGGGTCCATTTACAGGTAGTT
	SalI_pLBD1_-462to-421_m4_R	Probe for EMSA (Annealing)	TCGAAACTACCTGTAAATGGACCCTGGAACTGCAACCTGCAGGGGT
	EcoRI_pLBD1_-462to-421_m5_F	Probe for EMSA (Annealing)	AATTACCCCTGCAGGTTGCAGTTCCAGGGTCCAGGTACATTTAGTT
	SalI_pLBD1_-462to-421_m5_R	Probe for EMSA (Annealing)	TCGAAACTAAATGTACCTGGACCCTGGAACTGCAACCTGCAGGGGT
	EcoRI_pLBD1_-462to-421_m245_F	Probe for EMSA (Annealing)	AATTACCCCTGCATTTTGCAGTTCCAGGGTCCATTTACATTTAGTT
	SalI_pLBD1_-462to-421_m245_R	Probe for EMSA (Annealing)	TCGAAACTAAATGTAAATGGACCCTGGAACTGCAAAATGCAGGGGT
	EcoRI_pLBD1_-462to-421_m13_F	Probe for EMSA (Annealing)	AATTACCAATGCAGGTTGCAGTTCCATTGTCCAGGTACAGGTAGTT
	SalI_pLBD1_-462to-421_m13_R	Probe for EMSA (Annealing)	TCGAAACTACCTGTACCTGGACAATGGAACTGCAACCTGCATTGGT
	EcoRI_pLBD1_-462to-421_mall_F	Probe for EMSA (Annealing)	AATTACCAATGCATTTTGCAGTTCCATTGTCCATTTACATTTAGTT
	SalI_pLBD1_-462to-421_mall_R	Probe for EMSA (Annealing)	TCGAAACTAAATGTAAATGGACAATGGAACTGCAAAATGCATTGGT
For RT-qPCR	kfl00009_0420_F_realtime	Citrate Synthase (house keeping)	GCAGGAACTGACCAAGGAGAAGA
	kfl00009_0420_R_realtime	Citrate Synthase (house keeping)	TCCGGCAGATGCTTGAGTG
	kfl00147_0060_F_realtime	KnLBD1	CTGTGTATGGGTGCGTAGGG
	kfl00147_0060_R_realtime	KnLBD1	ACCGCTGGGTTTTCGTG
	kfl00026_0070_F_realtime	kfl00026_0070	ACATTTCGGGACTGGCTACG
	kfl00026_0070_R_realtime	kfl00026_0070	GTTGATTTGGTGCGGGTTG
	kfl00255_0070_F_realtime	kfl00255_0070	CCCTGTGACCAAGACCGAGA
	kfl00255_0070_R_realtime	kfl00255_0070	GTTCCCGTAGTGCCCATCA
	kfl00322_0070_F_realtime	kfl00322_0070	CGTCACAATGGAAAGCAACAA
	kfl00322_0070_R_realtime	kfl00322_0070	CTTCTCGTGCTCCGCAACT
	kfl00322_0100_F_realtime	kfl00322_0100	AGAGAAGGGTGACGCGGTTG
	kfl00322_0100_R_realtime	kfl00322_0100	AGGAATGCGCAGTGGGAGA
	kfl00664_0040_F_realtime	kfl00664_0040	TGCCTCACTGCCTTCTTGTG
	kfl00664_0040_R_realtime	kfl00664_0040	GTCAATGGTCGGTTTCGTTG
	kfl00094_0070_F_realtime	KnRAV	CAGACGCTGCAGTTTGAGGA
	kfl00094_0070_R_realtime	KnRAV	TGACAAAGCGCGACCAAC
For fluorescently labeled probes	FAM_M13_Fwd	DNaseI footprinting	[FAM]-GTAAAACGACGGCCAGT
	KnLBD1_excised_-296_EMSA	DNaseI footprinting	ACAAAGACAAGGCTTCTGTC
	KnLBD1_excised_-368_EMSA	DNaseI footprinting	GACAGCCTGCGAAATTCCTG
	KnLBD1_excised_-403_EMSA	DNaseI footprinting	TTCCAAGGAAACGGGGCAAA
	KnLBD1_excised_-442_EMSA	DNaseI footprinting	GGAACTGCAACCTGCAGG
	KnLBD1_excised_-476_EMSA	DNaseI footprinting	GAGCATCGGTTTCTAGAAGC
	KnLBD1_excised_-532_EMSA	DNaseI footprinting	CTTTCTTCCAGAGCGGAAAACA
	Cy5.5_M13_Fwd	EMSA	[Cy5.5]-GTAAAACGACGGCCAGT
